# Supplementary material for: Characterisation of a stably integrated expression system for exogenous protein expression in DT40
Source: Wellcome Open Res. 2017 Dec 12;2:40. Originally published 2017 Jun 8. [Version 2] doi: 10.12688/wellcomeopenres.11816.2 (PMC5482329; doi:10.12688/wellcomeopenres.11816.2)
Supplement: Supplementary file 1 [file wellcomeopenres-2-14617-s0000.tgz]

Archive with 1 entries (1 files):
- d52dca1d-4438-4a14-b484-952368055141.pdf
